# Supplementary material for: Evolutionary Breakpoints in the Gibbon Suggest Association between Cytosine Methylation and Karyotype Evolution
Source: PLoS Genet. 2009 Jun 26;5(6):e1000538. doi: 10.1371/journal.pgen.1000538 (PMC2695003; doi:10.1371/journal.pgen.1000538)
Supplement: Table S3 — Estimates of dN/dS for each gene within the BAC sequences. The tables report the estimates of dN/dS for genes within the NISC BACs (left-most table) and for the fully sequenced gibbon BACs (center table). The small table on the right illustrates the averaged estimates of dN/dS for genes where human, gibbon and macaque sequences were available. (*) Hypothetical genes were removed to provide a more stringent analysis and genes found within BAC CH271-262e11 were omitted because they belong to a gene cluster family with high sequence identity. This sequence identity along with their position upstream and downstream of the BP leads to uncertainty in alignment data and gene coordinates. (0.04 MB XLS) [file pgen.1000538.s006.xls]

## Sheet: table S3
NISC													Average dN/dS
		Gibbon	Macaque					Gibbon	Macaque				Gibbon	Macaque	Pvalue
Gibbon	Gene	dN/dS	dN/dS			Gibbon	Gene	dN/dS	dN/dS			NISC	0.312	0.294	0.605
thn	ARF5	0.001	0.001			CH271-262e11	HGH-V	2.2529	0.6033			BAC sequences	0.408	0.243	0.001
vic	ARHGEF9	0.001	0.001			CH271-262e11	CCDC121	2.1758	2.0657			BAC sequences*	0.308	0.218	0.01
tfh	ATP5O	0.243	0.1668			CH271-262e11	CR626319	2.103	0.6289
tfe	C21orf4	0.001	0.001			CH271-262e11	CSHL1	1.5864	0.7452			(*) Hypothetical genes and growth hormon genes were removed from analysis
xcc	CA1	0.3024	0.3493			CH271-262e11	SLC4A1AP	0.393	0.3844
ljh	CAPZA2	0.001	0.001			CH271-254h12	SULT1A1‡	0.8091	0.1196
lje	CAV1	0.001	0.001			CH271-275g5	BAZ1B‡	0.6486	0.0399
tmw	CENPA	0.3574	0.4192			CH271-286k22	UPK3B	0.2654	0.2015
via	CENPB	0.0686	0.0365			CH271-228p23	MUC20‡	0.6297	0.4656
viq	CENPC1	0.3816	0.7197			CH271-267g23	TXNDC9	0.3587	0.1504
ljx	CFTR	0.1885	0.2811			CH271-389e1	ABCA8‡	0.5342	0.3484
tme	CGTHBA	0.1293	0.0867			CH271-286k22	ZP3	0.2044	0.3338
tha	CLDN12	0.001	0.001			CH271-286k22	KIAA1528	0.0912	0.077
lji	CORTBP2	0.4812	0.2401			CH271-254h12	PDXDC1 (Hypothetical)	0.4929	0.4519
tkb	CRAT	0.0525	0.0559			CH271-236L11	FLJ21511 (Hypothetical)	1.1143	0.1792
viz	FMR1	0.0646	0.1965			CH271-262e11	CSH2	0.3966	0.4338
vik	FNTA	0.0611	0.1292			CH271-261l1	KTI12	0.3889	0.252
thn	FSCN3	0.8052	0.265			CH271-261a22	ASNS	0.3769	0.2795
thf	FZD1	0.0113	0.0148			CH271-261k6	TRH	0.3465	0.3735
ljj	GASZ	0.1736	0.2578			CH271-228p23	MUC4	0.3244	0.3203
tfa	GCFC	0.4794	0.2645			CH271-261k6	ZFYVE20	0.2998	0.2017
thg	GRM8	0.12	0.0998			CH271-263c9	SLC5A4	0.2861	0.3675
tly	HBA1	0.0652	0.1153			CH271-267g23	CD7	0.225	0.2319
tly	HBA2	0.1826	NA			CH271-389e1	DNAI2	0.2176	0.1813
tgd	HBB	0.2	0.2763			CH271-286k22	SRCRB4D	0.1872	0.1199
tgg	HBD	0.0621	0.5861			CH271-246m2	EGR4	0.1756	0.1403
tgg	HBE1	0.3789	0.4026			CH271-228N13	FAM35A (Hypothetical)	0.1738	0.2941
tgd	HBG1	0.259	0.3405			CH271-254h12	ABCC1‡	0.1521	0.091
tgg	HBG2	0.2504	0.233			CH271-286k22	DTX2	0.0855	0.0421
tly	HBQ1	0.0526	0.0218			CH271-78k20	ABCC1	0.108	0.091
tly	HBZ	0.1868	0.5575			CH271-275g5	BCL7B	0.1024	0.001
xce	HLA-DQA1	0.5672	0.692			CH271-275g5	TBL2	0.0721	0.1599
xce	HLA-DQB1	0.2615	0.4875			CH271-262e11	ZNF512	0.0899	0.0217
vik	HOOK3	0.0177	0.022			CH271-262e11	XAB1	0.0853	0.0816
tfd	IFNAR2	1.7772	1.3841			CH271-261l1	TXNDC12	0.0743	0.0968
tfe	IFNGR2	0.2092	0.1557			CH271-267g23	CCDC57	0.0692	0.2526
tfd	IL10RB	1.1413	0.7359			CH271-261l1	RAB3B	0.0574	0.0271
tmm	KLK1	0.2846	0.5892			CH271-262e11	SMARCD2	0.0298	0.001
tmn	KLK10	0.1525	0.0837			CH271-262e11	PSMC5	0.001	0.001
tmn	KLK11	0.1964	0.1571			CH271-261k6	NR2C2	0.001	0.001
tmn	KLK12	0.5115	0.4907			CH271-263c9	LARGE	0.001	0.001
tmn	KLK13	0.1337	0.2973			CH271-262e11	SUPT7L	0.001	0.0562
tmn	KLK14	0.2927	0.2029			CH271-261l1	BTF3L4	0.001	0.001
tmm	KLK15	0.001	0.4082			CH271-267g23	CSNK1D	0.001	0.001
tmm	KLK2	0.001	0.1263			CH271-246m2	AK125051	NA	NA
tmm	KLK3	0.3611	0.4203			CH271-389e1	KIFI9	NA	0.001
tmn	KLK4	0.3217	0.5145			CH271-228p23	C5orf25 (Hypothetical)	0.3868	0.0011
tmn	KLK5	0.1687	0.2279			CH271-267g23	EIF5B	NA	NA
tmn	KLK6	0.4721	0.001			CH271-228p23	TNK2	NA	0.001
tmn	KLK7	0.2287	0.2718
tmn	KLK8	0.4494	0.5595
tmn	KLK9	0.001	0.0455			(‡) Nonhypothetical genes disrupted by and located within 50 kbs of break points.
tha	LOC85865	0.4183	0.4455
ljk	MET	0.1702	0.1132
thn	PAX4	0.6422	0.305
the	PFTAIRE	0.232	0.001
xch	PLAC1	0.4401	0.2807
tkb	PPP2R4	0.001	0.0437
tmk	SEMG1	0.7636	0.9575
tmk	SEMG2	1.508	1.4422
tkb	SH3GLB2	0.001	0.001
ljd	ST7	0.001	0.001
tgz	STEAP2	0.057	0.071
sjz	SYNJ1	0.1027	0.0841
sjz	TCP10L	0.8176	1.0534
ljc	TES	0.0437	0.0278
tka	TMEM15	0.0522	0.0328
tgj	TRIM22	0.4229	0.8512
tgi	TRIM34	1.6145	0.4395
tmo	TRIM5	1.6083	0.4367
tgi	TRIM6	0.3411	0.2143
ljj	WNT2	0.1219	0.0624
