# Supplementary material for: Evolutionary Breakpoints in the Gibbon Suggest Association between Cytosine Methylation and Karyotype Evolution
Source: PLoS Genet. 2009 Jun 26;5(6):e1000538. doi: 10.1371/journal.pgen.1000538 (PMC2695003; doi:10.1371/journal.pgen.1000538)
Supplement: Table S4 — Estimates of dN/dS for genes located within specified distances from the breakpoint tested in the study. Estimates of dN/dS for each gene found within 400–600 kb from the BP where human, gibbon and macaque sequences were available (left-most table). Estimates of dN/dS for each gene found within 0.9–1.1 Mb from the BP where human, gibbon, and macaque sequences were available (center table). The small table on the right side summarizes the average dN/dS values at various distances from the BP tested in the study. Distances were determined by calculating the minimum distance from either the start or end of the gene to the BP. (0.03 MB XLS) [file pgen.1000538.s007.xls]

## Sheet: table S4
Genes at 400-600 bp					Genes at 0.9-1.1 Kbp
	Gibbon	Macaque				Gibbon	Macaque				Average dN/dS
Gene	dN/dS	dN/dS			Gene	dN/dS	dN/dS				Gibbon	Macaque	Pvalue
AKAP6	0.3366	0.3731			ARHGAP5	0.1104	0.0506			Distance <50k	0.31	0.18	0.001
AX747828	0.9026	0.5379			EGFL11	0.7597	0.983			Distance <50k‡	0.201	0.167	0.06
UBXD7	0.001	0.001			CDH18	0.0704	0.0576			Distance >50k	0.3	0.31	0.96
CPLX2	0.0246	0.001			KIAA1398	0.2492	0.1			Distance 500kb +/- 100kb	0.335	0.2452	0.2037
CSMD1	0.2693	0.0445			RRBP1	0.3598	0.0759			Distance 1MB +/- 100kb	0.2997	0.3034	0.2163
FRYL	0.1238	0.1395			PTEN	0.0736	0.001
EMX1	0.4697	0.001			NCBP2	0.001	0.001			(‡) Genes broken up by break points and growth hormone genes were removed from analysis.
SPR	0.1692	0.0877			SENP5	0.4954	0.4917
PARN	0.1158	0.1372			DRD1	0.0537	0.001
XPO6	0.0184	0.025			NPAL1	0.2699	0.1864
CCRN4L	0.132	0.1196			TXK	0.2228	0.1977
KIAA0786	0.2477	0.1252			CYP26B1	0.0223	0.0234
XPR1	0.001	0.001			KIAA0919	0.0428	0.0377
CCDC115	0.7927	0.1599			XYLT1	0.0301	0.0556
IMP4	0.0559	0.0371			ERCC4	0.3584	0.2142
PTPN18	0.4005	0.072			LHX4	0.001	0.001
ACE	0.0966	0.1149			QSCN6	0.185	0.1744
CYB561	0.1485	0.0424			AK127124	1.1548	4.6834
KCNH6	0.1478	0.0043			KCNK3	0.0228	0.0076
CAD	0.0168	0.0542			LONRF2	0.2688	0.2006
SLC5A6	0.1213	0.3372			C17orf56	1.3569	0.5217
AFF3	0.1439	0.0985			MGC15523	0.1417	0.1208
ARHGDIA	0.3751	0.3835			TMEM105	1.6249	0.9717
DYSFIP1	0.001	0.169			TRAM1L1	0.001	0.2677
P4HB	0.1028	0.135			C20orf133	0.3081	0.1468
C16orf45	0.001	0.001			GTF2IRD1	0.2145	0.0195
KIAA0430	0.1213	0.1229			RBAP2	0.2195	0.0425
SEMA3C	0.0574	0.0497			ARPC1A	0.001	0.001
ELN	1.9948	0.6125			MYH16	0.3544	0.1126
CYP3A43	0.712	0.0483			BORG4	0.1991	0.0201
CYP3A4	0.6379	0.3031			CDC42EP4	0.134	0.0158
C17orf54	0.4641	3.7114			SDK2	0.0446	0.026
LOC284194	0.2471	0.2377			AKAP10	0.2493	0.1401
CUTL1	0.0899	0.0352			EMID2	0.4949	0.2388
MDH2	0.001	0.0431			HIP1	0.1277	0.1595
MKSTYX	0.7941	0.3499			POM121	0.4581	0.376
POR	0.0238	0.0259			GLCCI1	0.0709	0.0369
STYXL1	0.7244	0.2411			CCDC48	0.7113	0.6435
COL28	1.5727	0.4188			KIAA1257	0.639	0.9928
H1FOO	0.9598	0.3034			CHCHD4	0.3296	0.2118
IFT122	0.1962	0.1522			FLJ00144	0.001	0.1708
RHO	0.001	0.0411			TMEM43	0.001	0.1262
C3orf19	0.0751	0.1937			XPC	0.4514	0.4433
