# Supplementary material for: Evolutionary Breakpoints in the Gibbon Suggest Association between Cytosine Methylation and Karyotype Evolution
Source: PLoS Genet. 2009 Jun 26;5(6):e1000538. doi: 10.1371/journal.pgen.1000538 (PMC2695003; doi:10.1371/journal.pgen.1000538)
Supplement: Table S5 — Primers used for Bisulfite Allelic sequencing. The table lists the primers that have been used to amplify the 14 Alus and carry on allelic bisulfite sequencing. (0.03 MB XLS) [file pgen.1000538.s008.xls]

## Sheet: Sheet1
			Gibbon		Human
	Alu		Primer -L	Primer-R	Primer -L	Primer-R
Inside Breakpoints	A	267G23	TTTTTTTTGTTTTATAATGTTATGTTAGAG	CAACCTTAACTCACTACAAACTCC	GAGTAGTTGGGAATATAGGTGTT	CTCAAACTTAAATTAAAAAAATATAATCTA
	B	350B17	GTGGAGGTTAAGAATTTATTTGGAT	CAATAATAACATCTCCACTCACTACAAC	AGTTTGGTTTTGTTATTTAGGTTGG	ACTTCAAAAAAACTCATCATTAACC
	C	372B11Inv	TGGTTAATGAAGTAGATTTATTAGTTTA	TCATAATTAATATTTTCTATAAAAACAAC	TTTTTTAATGTTGGTTAGGTTGGTT	ACTTAATTTTTAAAAACAAAAACTTAAACT
	D	263C9	TTTTTAGGGAATTGTATTAGTATGAGTTGT	TTCTCCAAAAAACCATATATACCCTAA	GGGAATTGTATTAGTATGAGTTGTTTTTT	CAATTCTTCTACCTCAACCTCCTAA
	E	254H12	TGTTTAGTTAATTTTGTATTTTTAGTAGAG	TAAACATTTAAACATTTTAAAATTTTAATT	TGTTTAGTTAATTTTGTATTTTTAGTAGAG	TAAACATTTAAACATTTTAAAATTTTAATT
	F	275G5_Alu2	TTTTTAAATAGTTGGGATTATAGG	TAATAAAAAAACTCTAAAAATAACC	TTTTTAAATAGTTGGGATTATAGG	TAATAAAAAAACTCTAAAAATAACC
	G	398E1	AATGTTTATTAATAGAGGGTTGGATAAAG	TCACCATATTACCCAAACTAATCTC	AATGTTTATTAATAGAGGGTTGGATAAAG	TCACCATATTACCCAAACTAATCTC
	H	122E4	GGTTAAATTTTAATTTAGGGTTTGA	CACAAAATAAAACTTCTCAAAAACTTC	AGTTTTTTGAGTAGTTGGGA	AAATAACTTTTTCACAAAATAAAACTTCTC
Random regions	I	AluSg-1	TTTTTGTTTAGGTTGGAGTGTAGTG	CATCAAAATCAACATTTTCTACCTAAC	TGTTAGTATATTTTAATGGATTGATATGAT	ATAATTAACTACAACCTCCTCCTCC
	J	AluY-2	GAGTTTAGGTTGGAGTTTAGTGGTG	AAAAAATTTTCTACAAACCC	TTTGTTTAATTTTTTTGTAGGAAATTTTT	TAATCCCAACACTTTAAAAAACC
	K	AluSp-4	AGGTTGGAGTGTAGTGGTATAATTT	AATACTCAATAAAAACTTAATAAACCAATC	TTGAGGATATGGAAGGTTAATTATAATATA	ACCAACCTAACCAACATAAAAAAAC
	L	AluSx-6	TTTTAAATATATAGTAGTTGGTTGGGTATA	CAAACTAAAATCCAATAACATAATCTC	TTTTAAATATATAGTAGTTGGTTGGG	TAAACAAAATCTCACACTATTACTC
	M	AluSx-7	GTTTAGGTTGGAATGTAGTGGTG	CTAAAAAAATCACTAAACCAAATAC	GTTTAGGTTGGAGTGTAGTGGTGTAA	ACCCCTTAATAAAATTACTAAAAAAATCAC
	N	AluSp-8	GTTGAGGTGGGTGGATTATTT	CTCAATCTATTTCAAATAATTTTCTTTTT	TGTTGTTTAGGTTAGAGTGTAGTGG	ACATTTAAATTAAAACAATTATCTAAAACT
